# Supplementary material for: Citric Acid Confers Broad Antibiotic Tolerance through Alteration of Bacterial Metabolism and Oxidative Stress
Source: Int J Mol Sci. 2023 May 22;24(10):9089. doi: 10.3390/ijms24109089 (PMC10219361; doi:10.3390/ijms24109089)
Supplement: Supplementary file 1 [file ijms-24-09089-s001.zip]

Archive with 1 entries (1 files):
- ijms-2316860-supplementary.pdf
